# Supplementary material for: CRISPR-Cas influences the acquisition of antibiotic resistance in Klebsiella pneumoniae
Source: PLoS One. 2019 Nov 20;14(11):e0225131. doi: 10.1371/journal.pone.0225131 (PMC6867608; doi:10.1371/journal.pone.0225131)
Supplement: S1 Table — (XLSX) [file pone.0225131.s002.xlsx]

## Sheet: Sheet1
STRAIN NAME	phenotype	wzi	K-type	inf	mdh	phoE	pgi	rpoB	tonB	gapA	ST?	CR or CS?	CRISPR (Cas3, Cas1, Cse1) I-E/I-E*	Control transformed	KPC-2 transformed	KPC-2 transformed	STRAIN NAME
SB1		wzi59	K3						6	4		CS	No				SB1
SB2		wzi184							4	2		CS	No	yes	yes	yes	SB2
SB3		wzi162 (5 mutations)							271	2		CS	No	yes	yes	yes	SB3
SB4		wzi154	clade II	3	1	1	1	1	79	3	ST258	CR	No				SB4
SB5		wzi63 (1mut)		1	5	17	4	42	42	2	ST111	CS	yes	yes	no	no	SB5
SB6		wzi180							36	12		CS	No	yes	yes	yes	SB6
SB7		wzi149	K62						6	10		CS	No	yes	no	no	SB7
SB8		wzi29	K41 (clade I)	3	1	1	1	1	79	3	ST258	CR	No				SB8
SB9		wzi187							40	3		CS	No				SB9
SB10		wzi39 (1mutation)							4	3	ST11	CS	No	yes	no	no	SB10
SB11		wzi96	K38						16			CS	No	yes	no	no	SB11
SB12		wzi153	clade II	3	1	1	1	1	79	3	ST258	CR	No				SB12
SB13		wzi187							40	3		CS	No				SB13
SB14		wzi141							4	4		CS	No	yes	yes	yes	SB14
SB15		wzi24 (2 mutations)							18			CS	No				SB15
SB16		wzi24 (2 mutations)							4			CS	No				SB16
SB17		wzi1	K1						12	3		CS	No	yes	no	no	SB17
SB18		wzi29	K41 (clade I)	3	1	1	1	1	79	3	ST258	CR	No				SB18
SB19		wzi25	K25						4			CS	No	no	no	no	SB19
SB20		wzi1	K1	1	1	9	1	4	12	2	ST23	CS	yes	yes	no	yes	SB20
SB21		wzi18	K18						79, probably wrong	3	done, not ST258	CS	No				SB21
SB22		wzi117							19	3		CS	No				SB22
SB23		wzi110							56	3		CS	No				SB23
SB24- K. OXYTOCA		wzi202							79	3		CS	No				SB24- K. OXYTOCA
SB25		wzi138							89	2		CS	No	no	no	no	SB25
SB26		wzi50							5	2		CS	No				SB26
SB27		wzi114	K30	1	2	28	1	1	24	2	ST234	CS	yes	no	no	no	SB27
SB28		wzi114	K30	1	2	28	1	1	24	2	ST234	CS	yes	yes	no	no	SB28
SB29		wzi180							36	2		CS	No				SB29
SB30		wzi187							40 (12 mut)	3		CR	No				SB30
SB31		wzi16	K16	6	1	1	1	1	1	1	ST14	CS	yes	yes	no	no	SB31
SB32		wzi154	clade II	3	1	1	1	1	79	3	ST258	CR	No				SB32
SB33		wzi101	K24						12	2		CS	No	yes	yes	yes	SB33
SB34		wzi154	clade II	3	1	1	1	1	79	3	ST258	CR	No				SB34
SB35		wzi154	clade II	3	1	1	1	1	79	3	ST258	CR	No				SB35
SB36		wzi154	clade II	3	1	1	1	1	79	3	ST258	CR	No				SB36
SB37		wzi101	K24						12	2		CS	No				SB37
SB38		wzi101	K24						12	43		CR	No				SB38
SB39		wzi23	K23K14						16	43		CS	No	yes	yes	yes	SB39
SB40		wzi187							40	15		CS	No				SB40
SB41		wzi81	K81						34	2		CS	No				SB41
SB42		wzi123							16	2		CS	No				SB42
SB43		wzi81	K81						6	2		CS	No				SB43
SB44		wzi57	K57							16		CS	No				SB44
SB45		wzi154	clade II	3	1	1	1	1	79	3	ST258	CR	No				SB45
SB46		wzi86							12			CS	No				SB46
SB47		wzi101	K24						12			CR	No	no	no	no	SB47
SB48 - K. OXYTOCA												CS	No				SB48 - K. OXYTOCA
SB49		wzi195							4	2		CS	No				SB49
SB50		wzi39	K39						271	2		CS	No				SB50
SB51		wzi99	K31						46			CS	No				SB51
SB52		wzi16-2mut							112	4		CS	No				SB52
SB53		wzi29	K41 (clade I)	3	1	1	1	1	79	3	ST258	CS	No				SB53
SB54		wzi101	K24						12			CS	No				SB54
SB55		wzi23 (1mut)	K23						100			CR	No				SB55
SB56		wzi39	K39						271	2		CS	No				SB56
SB57		wzi70							13			CS	No	no	no	no	SB57
SB58		wzi76 (3mut)							110			CS	No				SB58
SB59 - same as 62, taken same day		wzi29	K41 (clade I)						79	3	ST258	Same as 62… no separate resistance report. I don’t think we can use this sample!	No				SB59 - same as 62, taken same day
SB60		wzi123							112			CS	No				SB60
SB61		wzi114	K30	1	2	7	1	1	24	2	ST234	CS	yes	yes	no	no	SB61
SB62		wzi29	K41 (clade I)	3	1	1	1	1	79	3	ST258	CR	No				SB62
SB63		wzi24	K24	1	1	1	1	1	1	1	ST15	CS	yes	yes	yes	no	SB63
SB64		wzi27	K27						7	2		CS	No				SB64
SB65		wzi27	K27						79	2		CS	No				SB65
SB66		wzi115 1mut	K54						4			CS	No				SB66
SB67		wzi100	K10						110			CS	No				SB67
SB68		wzi43	K43						9	4		CS	No				SB68
SB69		wzi96	K38							10		CS	No				SB69
SB70		wzi199							19	2		CS	yes	yes	no	no	SB70
SB71		wzi202							69	2		CS	No				SB71
SB72		wzi114 (1mut)	K30						16	16		CS	No				SB72
SB73		wzi184 (7 mut)							12	2		CS	No				SB73
SB74		wzi20 (7 mut)								16		CS	No				SB74
SB75		wzi81							18	2		CS	No				SB75
SB76		wzi9 (17 mut)							24	2		CS	No				SB76
SB77		wzi184 (8 mut)							4 (2 mut)	2		CS	No				SB77
SB78		wzi117							19	3		CS	No				SB78
SB79		wzi124 (4 mut)							12	2		CS	No				SB79
SB80		wzi199		1	2	10	1	1	19	2	ST35	CS	yes	yes	no	no	SB80
SB81		wzi9 (17 mut)							24	2		CS	No				SB81
SB82		wzi 83	K23	3	1	1	1	1	79	3	ST258	CR	No				SB82
SB83		wzi35 (1 mut)		24	21	47	38	40?	104 (9 mutations)	16		CS	yes	yes	no	no	SB83
SB84		wzi29	K41 (clade I)	3	1	1	1	1	79	3	ST258	CR	No				SB84
SB85		wzi131	K3						40			CS	No				SB85
SB86		wzi154	clade II	3	1	1	1	1	79	3	ST258	CR	No				SB86
SB87		wzi96	K38						4			CS	No				SB87
SB88		wzi27 (2 mutations)							24			CS	No				SB88
SB89		wzi154	clade II	3	1	1	1	1	79	3	ST258	CR	No				SB89
S90		wzi84	K28						24			CS	No				S90
S91		wzi60 (2 mut)	K60									CS	No				S91
S92**		350, gaps not exact match	clade II						42	2	done	CS	no				S92**
S93		wzi85	K30						4 (1 mutations)			CS	No	no	no	no	S93
S94		wzi85	K30									CS	No				S94
S95		wzi44										CS	No				S95
S96		wzi114 (1mut)		1	2	10	1	1	19	2	ST35	CS	yes	yes	no	no	S96
S97		wzi184 (8 mut)		1	2	10	1	1	19	2	ST35	CS	yes	no	no	no	S97
S98 - no cx results on EMR		wzi11 (5 mut)										?? No Cx results	No				S98 - no cx results on EMR
S99				1	2	1	1	1	4	3	ST134	CS	yes	no	no	no	S99
S100		wzi118								2		CS	No	yes	yes	yes	S100
S101		wzi60 (4 mutations)							16	2		CS	No				S101
S102		wzi150		3	1	1	1	1	79	3	ST258	CR	No				S102
S103		wzi89 (3 mutations)							24	7		CS	No				S103
S104		wzi187							40	3		CS	No				S104
S105		wzi154	clade II	3	1	1	1	1	79	3	ST258	CR	No				S105
S106		wzi2	K2	3	1	1	1	1	1	1	ST15	CS	yes	no	no	no	S106
S107		wzi191							218	4		CS	No				S107
S108		wzi53 (21 mutations)								16		CS	No				S108
S109		wzi29	K41 (clade I)	3	1	1	1	1	79	3	ST258	CR	No				S109
S110 - K. OXYTOCA		wzi98	K35						15	2		CS	No				S110 - K. OXYTOCA
S111		wzi63	K63	1	5	17	1	4	42	2	ST111	CS	yes	no	no	no	S111
S112		wzi29	K41 (clade I)	3	1	1	1	1	79	3	ST258	CR	No				S112
S113		wzi118							4	2		CS	No				S113
S114		wzi63	K63	1	5	17	1	4	42	2	ST111	CS	yes	no	no	no	S114
S115		wzi81 (23 mutations)								18		CS	No				S115
S116		wzi26	K27						18	32		CS	No				S116
S117		wzi12	K12K29						12	2		CR	No				S117
S118		wzi84 (6 mutations)							137	2		CS	No				S118
S119		wzi115	K54						4	2		CS	No				S119
S120		wzi16	K16	6	1	1	1	1	1	1	ST14	CS	yes	no	no	no	S120
S121		wzi70 (2 mutations)							13	2		CS	No				S121
S122		wzi2	K2	1	32	7	1	4	10	4 (6 mutations)	ST151	CS	yes	no	no	no	S122
S123		wzi51 (5 mutations)								58		CS	No				S123
S124		wzi51 (5 mutations)								58		CS	No				S124
S125		wzi131	K3						40	4		CS	No				S125
S126										98 (24 mutations)		CS	No				S126
S127		wzi29	K41 (clade I)	3	1	1	1	1	79	3	ST258	CR	No				S127
S128		wzi26	K27						18	32		CS	No				S128
S129 K. OXYTOCA										76 (25 mutations)		CS	No				S129 K. OXYTOCA
S130		wzi24	K24	1	1	1	1	1	1	2	ST431	CS	yes	no	no	no	S130
S131		wzi101	K24						12	2		CS	No				S131
S132		wzi130							34	3		CS	No				S132
S133		wzi84	K28						4	2 (1 mutation)		CS	No				S133
S134		wzi130							34	2		CS	No				S134
S135										98 (25 mutations)		CS	No				S135
S136		wzi187							40	3		CS	No				S136
S137		wzi143 (1 mutation)							110	2		CS	No				S137
S138		wzi37	K22.37	1	2	10	1	1	19	2	ST35	CS	yes				S138
S139		wzi168		1	2	1	1	1	4	3	ST134	CS	yes				S139
S140		wzi116 ( 8 mutations)								17		CS	No				S140
S141									16	4 (3 mutations)		CS	No				S141
S142		wzi16	K16	6	1	1	1	1	1	1	ST14	CS	yes	yes	no	no	S142
S143		wzi29 (5 mutations)		3	1	1	1	1	79	3	ST258	CR	No				S143
S144		wzi2	K2	6	1	1	1	1	1	1	ST14	CS	yes				S144
S145 - SAMPLE IS MISSING												CS					S145 - SAMPLE IS MISSING
S146		wzi150	not defined	3	1	1	1	1	79	3	ST258	CR	No				S146
S147		wzi101	K24						12			CS	No				S147
S148		wzi2	K2						16 (5 mutations)			CS	No				S148
S149		wzi154	not defined	3	1	1	1	1	79	3	ST258	CR	No				S149
S150		wzi93	K60						4			CS	No				S150
S151		wzi102	K31						35			CS	No				S151
S152		wzi84	K28						4			CS	No				S152
S153		wzi150	not defined	3	1	1	1	1	79	3	ST258	CR	No				S153
S154		wzi102	K31						35			CS	No				S154
S155		wzi33	not defined									CS	No				S155
S156		wzi33	not defined						4			CS	No				S156
S157		wzi170	not defined									CS	No				S157
S158		wzi114	K30						4			CS	No				S158
S159		wzi322	not defined						64			CS	No				S159	23 in 153
S160		wzi323	not defined	1	2	10	1	1	19		ST3030	CS	yes				S160
S161		wzi50	K5K17K50K51K52						16			CS	No				S161
S162		wzi364	not defined						16			CS	No				S162
S163		wzi217										CS	No				S163
S164		wzi27	K27						7 (1 mutation)			CS	No				S164
S165		wzi154	not defined, clade II						13	2	ST253	CS	No				S165
S166		wzi154	not defined	3	1	1	1	1	79	3	ST258	CR	No				S166
S167		wzi154	not defined	3	1	1	1	1	79	3	ST258	CR	No				S167
S168									4 (1 mutation)			CS	No				S168
S169		wzi44	not defined									CS	No				S169
S170		wzi153	not defined, clade I?						79	16	No records for this ST type (infB 24, rpo22, mdh21, pgi27, phoE 47)	CS	No				S170
S171		wzi 29 (1 mutation)	K40	3	1	1	1	1	79	3	ST258	CR	No				S171
S172		wzi20 (2 mutations)										CS	No				S172
S173		wzi27	K27						7 (12 mutations)			CR	No				S173
S174		wzi14	K14						16			CS	No				S174
S175									16 (16 mutations)			CS	No				S175
S176				77	13	4	3	27	25	4	ST1916	CS	yes				S176
S177		wzi484	not defined						6 (12 mutations)			CS	No				S177
S178									40 (12 mutations)			CS	No				S178
S179									4 (12 mutations)			CS	No				S179
S180		wzi63	K63	1	5	17	1	4	42	2	ST111	CS	yes				S180
S181		wzi154	not defined	3	1	1	1	1	79	3	ST258	CS	No	yes	yes	yes	S181
S182		wzi27(8 mutations)							109			CS	No				S182
S183		qzi101	K24						69			CS	No				S183
S184									4 (11 mutations)			CS	No	yes	yes	yes	S184
S185		wzi154	not defined	3	1	1	1	1	79 (11 mutations)	3	ST258	CS	No				S185
S186		wzi100	K10						46			CS	No				S186
S187		wzi194	not defined						44 (12 mutations)			MSK patient	No				S187
S188	HYPERMUCOID								100 (12 mutations)			CS	No				S188
S189	HYPERMUCOID								257 (13 mutations)			CS	No				S189
S190									13 (12 mutations)			CS	No				S190
S191		wzi108 (2 mutations)							16 (12 mutations)			CS	No				S191
S192		wzi371 (2 mutations)										CS	No				S192
S193									23			Cx results: contamination??	No				S193
S194	HYPERMUCOID								12			CS	No				S194
S195									19			CS	No				S195
S196									208			CS	No				S196
S197	HYPERMUCOID	wzi213 (4 mutations)										CS	No				S197
S198		wzi198	not defined									CS	No				S198
S199		wzi64	K14K64						26			CS	No				S199
S200	HYPERMUCOID	wzi22	K22.37						16 (1 mutation)			CS	No				S200
S201	HYPERMUCOID	wzi149	K62									CS	No				S201
S202		wzi166 (9 mutations)										CS	No				S202
S203	HYPERMUCOID	wzi19	K19						4			CS	No	yes	yes	yes	S203
S204		wzi82	K23						4	2		CS	No	yes	yes	yes	S204
S205		wzi24	K24						36			CS	No				S205
S206	HYPERMUCOID	wzi19	K19						4			CS	No				S206
S207		wzi173							7			CS	No				S207
S208		wzi154	clade II	3	1	1	1	1	79	3	ST258	CR	No				S208
S209		wzi29	K41 (clade I)	3	1	1	1	1	79	3	ST258	CR	No				S209
S210		wzi81 (9 mutations)										CS	No				S210
S211		wzi7	K7						4			CS	No				S211
S212									4			CS	No				S212
S213		wzi141										CS	No				S213
S214		wzi5	K5									CS	No				S214
S215		wzi84	K28									CS	No				S215
S216									301			CS	No				S216
S217		wzi16 (11 mutations)										CS	No				S217
S218		wzi19	K38									CS	No				S218
S219		wzi16	K16	6	1	1	20	123	130	38	ST3887	CS	yes				S219
S220		wzi50	K15K17K50K51K52	6	1	1	1	123	130	38	ST3887	CS	yes				S220
S221		wzi173 (1 mutation)										CS	No				S221
S222	HYPERMUCOID								181			CS	No				S222
S223		wzi84	K28						4			CS	No				S223
S224		wzi173										CS	No				S224
S225		wzi73 (2 mutations)										CS	No				S225
S226		wzi84	K28						4			CS	No				S226
S227		wzi57 (13 mutations)										CS	No				S227
S228		wzi101	K24									CS	No				S228
S229		wzi15	K35									CS	No				S229
S230		wzi114	K30	1	7	7	1	1	24	2	ST234	CS	yes				S230
S231		wzi150		3	1	1	1	1	79	3	ST258	CR	No				S231
S232		wzi18 (9 mutations)										CS	No				S232
S233		wzi50	K15K17K50K51K52						2	2	NOT ST258 (infB 1, pgi 1, phoE 2)	CS	No				S233
S234		wzi96	K38						16			CS	No				S234
S235		wzi23 (2 mutation)							4			CS	No				S235
S236									9			CS	No				S236
S237		wzi150	not defined	3	1	1	1	1	79	3	ST258	CR	No				S237
S238		wzi50	K15K17K50K51K52						18			CS	No				S238
S239		wzi24	K24	1	1	1	1	1	1	1	ST15	CS	yes				S239
S240		wzi31 (2 mutations)										CS	No				S240
S241		wzi11	K11	1	1	1	18	1	4	15	ST116	CS	yes				S241
S242		wzi29	K41	3	1	1	1	1	79	3	ST258	CS	No				S242
S243									4			CS	No				S243
S244		wzi37	K22.37	1	2	10	1	1	19	2	ST35	CS	yes				S244
S245		wzi187							40			CS	No				S245
S246		wzi187										CS	No				S246
S247		wzi29	K41 (clade I)	3	1	1	1	1	79	3	ST258	CR	No				S247
S248		wzi150	not defined						186			CS	No				S248
S249	HYPERMUCOID	wzi7 (1 mutation)							31			CS	No				S249
S250		wzi119	K25						2			CS	No				S250
S251		wzi83	K23	3	1	1	1	1	79	3	ST258	CR	No				S251
S252		wzi2 - repeat wzi	K2						6			CS	No				S252
S253		wzi161	not defined									CR	No				S253
S254		wzi29	K41 (clade I)	3	1	1	1	1	79	3	ST258	CR	No				S254
S255		wzi96	K38						16			CS	No				S255
S256		wzi150	not defined						9			CS	No				S256
S257		wzi433	not defined									CS	No				S257
S258		wzi236	not defined									CS	No				S258
S259		wzi84	K28									CS	No				S259
S260		wzi130	not defined									CS	No				S260
S261	HYPERMUCOID	wzi187	not defined									CS	No				S261
S262		wzi202	not defined									CS	No				S262
S263		wzi154	not defined	3	1	1	1	1	79	3	ST258	CS	No				S263
S264		wzi29	K41 (clade I)	3	1	1	1	1	79	3	ST258	CR	No				S264
S265		wzi154	not defined	3	1	1	1	1	79	3	ST258	CR	No				S265
S266		wzi69	K_P2008									CS	No				S266
S267		wzi180	not defined									CS	No				S267
S268		wzi29	K41 (clade I)	3	1	1	1	1	79	3	ST258	CR	No				S268
S269		wzi373	not defined									CS	No				S269
S270		wzi207	not defined									CS	No				S270
S271		wzi83	K23	3	1	1	1	1	79	3	ST258	CR	No				S271
S272		wzi173	not defined									CS	No				S272
S273		wzi262	not defined									CS	No				S273
S274		wzi101	K24									CS	No				S274
S275		wzi37	K22.37	1	2	10	1	1	19	2	ST35	CS	yes				S275
S276		wzi94	not defined									CS	No				S276
S277		wzi202	not defined									CS	No				S277
S278		wzi187	not defined									CS	No				S278
S279		wzi371	not defined									CS	No				S279
S280		wzi37	K22.37	1	2	10	1	1	19	2	ST35	CS	yes				S280
S281		wzi26	K27									CS	No				S281
S282		wzi242 (1 mutation)										CS	No				S282
S283		wzi454 (10 mutations)										CS	No				S283
S284		wzi227	not defined									CS	No				S284
S285		wzi5	K5									CS	No				S285
S286		wzi150	not defined						9			CS	No				S286
S287		wzi37	K22.37									CS	No				S287
S288		wzi262	not defined									CS	No				S288
S289		wzi131	K3									CS	No				S289
S290		wzi101	K24									CS	No				S290
S291		wzi188	not defined									CS	No				S291
S292		wzi82	K23						46	2		CS	No				S292
S293		wzi50 (1 mutation)										CS	No				S293
S294										168		CS	No				S294
S295		wzi207	not defined									CS	No				S295
S296		wzi177	not defined									CS	No				S296
S297		wzi154	not defined	3	1	1	1	1	79	3	ST258	CR	no?				S297
S298										163	ST258	CS	No				S298
S299		wzi154	not defined	3	1	1	1	1	79	3	ST258	CR	no?				S299
S300		wzi173	not defined									CS	No				S300
S301		wzi262	not defined									CS	No				S301
S302		wzi50	K15K17K50K51K52									CS	No				S302
S303		wzi1	K1	1	1	9	1	4	69	2	ST2861	CS	yes				S303
S304		wzi29	K41 (clade I)	3	1	1	1	1	79	3	ST258	CR	No				S304
S305		wzi22	K22.37									CS	No				S305
S306		wzi19	K19									CS	No				S306
S307		wzi115	K54									CS	No				S307
S308		wzi121	K43									CS	No				S308
S309		wzi417	not defined									CS	No				S309
S310		wzi56	K56									CS	No				S310
S311		wzi180	not defined									CS	No				S311
S312												CS					S312
S313												CS					S313
S314												CS					S314
S315												CS					S315
S316												CS					S316
S317												CS					S317
S318												CS					S318
S319												CS					S319
S320												CS					S320
S321												CS					S321
S322												CS					S322
S323												CS					S323
S324												CR					S324
S325												CS					S325
S326												CS					S326
S327												CS					S327
S328												CS					S328
S329												CS					S329
S330												CR? Was "I"					S330
S331												CS					S331
S332												CS					S332
S333												CS					S333
S334												CS					S334
S335												CS					S335
S336												CS					S336
S337												CS					S337
S338												CS					S338
S339												CS					S339
S340												CS					S340
S341												CS					S341
S342												CS					S342
S343												CS					S343
S344												CS					S344
S345												CS					S345
S346												CS					S346
S347												CS					S347
S348												CS					S348
S349												CS					S349
S350												CS					S350
S351												CS					S351
S352												CS					S352
S353												CR					S353
S354												CS					S354
S355												CS					S355
S356												CS					S356
S357												CS					S357
S358												CS					S358
S359												CS					S359
S360												CS					S360
S361												CS					S361
S362												CS					S362
S363												CS					S363
S364												CS					S364
S365												CS					S365
S366												CS					S366
S367												CS					S367
S368												CS					S368
S369												CS					S369
S370												CS					S370
S371												CS					S371
S372												CS					S372
S373												CS					S373
S374												CR					S374
S375												CS					S375
S376												CS					S376
S377												CS					S377
S378												CS					S378
S379												CS					S379
S380												CS					S380
S381												CS					S381
S382												CS					S382
S383												CS					S383
S384												CS					S384
S385												CS					S385
												/378 ST258	385 - 1 missing, 1 contam, 1 same as another sample (CR), and 4 oxytoca
												ST258
												ST258 are sensitive

## Sheet: to do list
ton B		gapA		infB		mdh		rpo		pgi		phoE
204		204		204		204		167		204		204
271		263		263		263		204		263		263
292		264		264		264		263		264		264
		265		265		265		264		265		265
		268		268		268		265		268		268
		271		271		271		268		271		271
		292		297		297		271		297		297
		297		299		299		297		299		299
		299		304		304		299		304		304
		304						304

## Sheet: SBU data
SBUH unbiased samples				CRISPR in CR ST258
CS				0	33	0
216	256	0.84375		CRISPR in CS ST258
CR				0	4	0
40	256	0.15625
ST258
37	256	0.144531
CR ST258
33	37	0.892
CS ST258
4	37	0.108108
CR ST258 out of all CR
33	40	0.825
CR other species out of all CR
7	40	0.175
CS other species out of all CS
212	216	0.981481
CR other species
7	219	0.0319635
SBUH unbiased samples Crispr cas data						CRISPR Cas out of all samples so far screened
CRISPR Cas out of all samples so far screened						23	153	0.150327
24	168	0.142857
Crispr in ST258						Crispr in ST258
0	37	0	all ST258 were tested			0	37	0
CRISPR in CS (all)						CRISPR in CS (all)
24	136	0.176471	out of all CS up to 174 (-6)			23	125+	#VALUE!
CRISPR in CR (all)
0	32	0	out of all CS up to 174 (-6)
CRISPR in CR (all other not ST258)
0	6	0
CRISPR in all other strains (minus ST258 up till 174)
24	131	0.183206
	168 minus 37 is 131

## Sheet: monte data
Montefiore strains with Sensitivity and typing results
	CS	total
	8	48	0.166667
	CR
	40	48	0.833333
	ST258
	35	48	0.729167
	CS ST258
	3	32	0.09375
	CR ST258
	32	35	0.914286
	CRISPR-Cas all
	7	48	0.145833
	CS Crispr
	4	7	0.571429
	CR Crispr
	3	7	0.428571
	CRISPR ST258
	1	7	0.142857
	CRISPR in CS ST258
	1	1	1
	CRISPR in CR ST258
	0	1	0
	Other strains with CRISPR
	6	7	0.857143
CS Montefiore Samples without typing results
	CS
	47	47	1
	CRISPR-Cas in CS
	7	47	0.148936
Combined montefiore data (only wrt CS/CR and Crispr)
	CS
	55	95	0.578947
	CR
	40	95	0.421053
	Crispr Cas
	14	95	0.147368
	CS Crispr
	11	14	0.785714
	CR Crispr
	3	14	0.214286
Total prevalence of CRISPR-cas in all klebsiella samples screened
35	233	0.150215	all samples screened for CRISPR
Total prevalence of CRISPR Cas in CS in all klebsiella screened
32	264	0.121212	denominator is all CS samples (209+55)
Total CRISPR Cas in CR in all Klebsiella screened
3	80	0.0375
Total CRISPR in all ST258 detected			does not include 47 CS Montefiore strains that were not typed
1	72	0.0138889
Total CRISPR in all strains (other than ST258)			does not include 47 CS Montefiore strains that were not typed
28	186	0.150538
Total prevalence of ST258 in all strains typed
77	297	0.259259	but this is biased since I think the Montefiore samples were BIASED
CRISPR Cas in CR ST258
0	65	0
CRISPR Cas in CS ST258
1	7	0.142857
No CRISPR Cas in CR ST258
65	65	1
no CRISPR Cas in CS ST258
6	7	0.857143

## Sheet: Sheet2
Well	Sample	concentration (ng/ul)	Volume (ul) to add to for 10 ul soln (2 ug/ml concentration)	Amount water (ul)	Well
A1	204 tonB	15	1.333	8.667	A1
B1	204 gapA	16.6	1.2	8.8	B1
C1	263 gapA	14.8	1.35	8.65	C1
D1	264 gapA	16.1	1.24	8.76	D1
E1	265 gapA	15.7	1.27	8.73	E1
F1	268 gapA	13.7	1.46	8.54	F1
G1	271 tonB	15.7	1.27	8.73	G1
H1	271 gapA	17.5	1.14	8.86	H1
A2	292 tonB	21.8	0.917	9.083	A2
B2	292 gapA	12.6	1.587	8.413	B2
C2	294 gapA	24.3	0.82	9.18	C2
D2	297 gapA	11.5	1.739	8.261	D2
E2	298 gapA	11.8	1.695	8.305	E2
F2	299 gapA	27.3	0.733	9.267	F2
G2	304 gapA	10.4	1.923	8.077	G2
H2	167 rpo	9.4	2.128	7.872	H2

## Sheet: Sheet3
Well	Sample	concentration (ng/ul)	Volume (ul) to add to for 10 ul soln (2 ug/ml concentration)	Amount water (ul)	Well
A1	263 infB	18.5	1.081	8.919	A1
B1	263 mdh	27.3	0.733	9.267	B1
C1	263 rpo	16.3	1.227	8.773	C1
D1	263 pgi	28.6	0.699	9.301	D1
E1	263 phoE	9.2	2.174	7.826	E1
F1	264 infB	16	1.25	8.75	F1
G1	264 mdh	16.1	1.242	8.758	G1
H1	264 rpo	23	0.87	9.13	H1
A2	264 pgi	44.6	0.448	9.552	A2
B2	264 phoE	34.8	0.575	9.425	B2
C2	265 infB	11.7	1.709	8.291	C2
D2	265 mdh	17.5	1.143	8.857	D2
E2	265 rpo	12.2	1.64	8.36	E2
F2	265 pgi	27	0.741	9.259	F2
G2	265 phoE	23.9	0.837	9.163	G2
H2	268 infB	13.8	1.45	8.55	H2
A3	268 mdh	20.2	0.99	9.01	A3
B3	268 rpo	14.7	1.361	8.639	B3
C3	268 pgi	24.8	0.806	9.194	C3
D4	268 phoE	40.6	0.492	9.508	D4
E4	271 infB	17.3	1.156	8.844	E4
F3	271 mdh	20.8	0.962	9.038	F3
G3	271 rpo	11.8	1.695	8.305	G3
H3	271 pgi	36.3	0.551	9.449	H3
A4	271 phoE	35.5	0.563	9.437	A4
B4	297 infB	5.1	3.922	6.078	B4
C4	297 mdh	5.6	3.571	6.429	C4
D4	297 rpo	10.5	1.905	8.095	D4
E4	297 pgi	28.6	0.699	9.301	E4
F4	297 phoE	33.9	0.59	9.41	F4
G4	299 infB	6.2	3.226	6.774	G4
H4	299 mdh	5.9	3.39	6.61	H4
A5	299 rpo	9.1	2.198	7.802	A5
B5	299 pgi	31.9	0.627	9.373	B5
C5	299 phoE	36.8	0.543	9.457	C5
D5	304 infB	13.4	1.493	8.507	D5
E5	304 mdh	13.1	1.527	8.473	E5
F5	304 rpo	14.3	1.399	8.601	F5
G5	304 pgi	28.7	0.697	9.303	G5
H5	304 phoE	10.5	1.905	8.095	H5
A6	167 rpo	7.7	2.6	7.4	A6
